# Supplementary material for: Simulated patient training to improve youth engagement in HIV care in Kenya: A stepped wedge cluster randomized controlled trial
Source: PLOS Glob Public Health. 2023 Apr 19;3(4):e0001765. doi: 10.1371/journal.pgph.0001765 (PMC10115282; doi:10.1371/journal.pgph.0001765)
Supplement: S1 Data — Health care worker codebook. (CSV) [file pgph.0001765.s002.csv]

id	age	sex	position	hivcareadolyrs	anyyfs
1	42	0	1	4	0
2	32	0	3	5	1
3	41	0	1	3	1
4	25	1	1	1	1
5	37	1	1	1	1
6	28	1	1	2	0
7	41	1	1	5	1
8	34	0	1	1	0
9	37	1	1	1	0
10	25	1	1	1	0
11	27	1	1	2	0
12	35	0	1	1	0
13	24	1	2	2	1
14	47	1	1	1	0
15	33	1	1	5	1
16	30	1	2	3	1
17	34	1	2	1	1
18	26	1	3	3	0
19	52	1	2	1	0
20	43	0	1	3	0
21	25	1	3	1	1
22					0
23	34	1	2	4	1
24	29	1	1	3	1
25	30	0	2	1	1
26	32	0	3	8	1
27	27	1	1	4	1
28
29	44	1	1	1	0
30	49	1	1	5	1
31	48	1	1	12	0
32	26	0	3	2	0
33	40	1	1	14	1
34	33	1	2	1	0
35	48	1	2	14	1
36	36	1	3	10	1
37	29	1	1	4	1
38	46	1	1	5	1
39	34	1	2	5	1
40	33	1	1	2	1
41	38	1	1	4	1
42	55	1	2	1	1
43	25	1	3	2	0
44	35	1	3	5	0
45	48	1	1	4	1
46	56	1	2	5	1
47	52	1	2	15	1
48	36	0	2	5	0
49	39	1	1	4	1
50	29	1	3	7	0
51	43	1	1	3	1
52	27	1	1	2	1
53	28	1	3	1	0
54	50	1	2	3	0
55	35	1	3	1	0
56	57	1	2	1	0
57	33	1	1	4	1
58	28	1	3	1	0
59	34	1	1	10	1
60	32	1	1	6	1
61	47	1	2	3	1
62	34	0	3	1	0
63	36	1	2	3	1
64	30	1	3	6	1
65	37	1	1	1	0
66	35	1	3	6	0
67	28	1	3	1	0
68	29	1	1	6	0
69	31	1	1	3	0
70	33	0	3	0	0
71	35	1	2	4	0
72	50	1	2	5	0
73	55	1	2	3	1
74	55	1	2	5	0
75	56	1	2	0	0
76	42	1	2	12	0
77	27	1	2	4	0
78	58	1	2	20	1
79	31	0	2	1	0
80	43	1	1	7	1
81
82
83	24	1	1	1	0
84	29	0	3	1	1
85	29	1	1	2	1
86	22	1	2	0	0
87	33	0	3	2	1
88	19	0	1	1	0
89	40	0	2	2	0
90					0
91	31	1	3	4	0
92	22	1	1	1	1
93	27	1	3	1	1
94	27	1	2	2	1
95	41	0	1	1	0
96	31	0	3	2	1
97	44	0	3	14	1
98	30	1	3	6	1
99	29	1	3	0	1
100	29	0	3	3	1
101	36	0	3	5	1
102	40	1	2	1	0
103	28	1	2	1	0
104	31	0	3	4	1
105	50	0	1	2	0
106	35	1	2	1	0
107	32	0	1	10	1
108	30	1	1	3	0
109	39	1	1	1	0
110	54	1	1	13	1
111	51	1	2	13	1
112	32	1	1	6	1
113	31	1	1	2	0
114	27	0	3	2	1
115	30	1	3	6	0
116	36	1	1	9	0
117	36	0	1	5	0
118	42	1	1	2	0
119	25	1	3	1	1
120	24	0	1	1	0
121	34	1	1	3	1
122	32	1	1	10	0
123	25	1	3	1	1
124	28	1	1	8	0
125	31	1	1	3	0
126	27	1	3	2	1
127	32	0	2	5	0
128	26	0	3	2	1
129	26	0	3	1	1
130	25	1	3	3	0
131	32	1	3	4	1
132	34	1	1	1	1
133	29	1	1	0	0
134	35	0	2	7	1
135	34	0	3	8	1
