# Supplementary material for: Simulated patient training to improve youth engagement in HIV care in Kenya: A stepped wedge cluster randomized controlled trial
Source: PLOS Glob Public Health. 2023 Apr 19;3(4):e0001765. doi: 10.1371/journal.pgph.0001765 (PMC10115282; doi:10.1371/journal.pgph.0001765)
Supplement: S2 Data — Adolescent satisfaction survey codebook. (CSV) [file pgph.0001765.s003.csv]

id	wave	age	age_cat	sex	schoolenr	sp_exposed	satisfaction
1	0	18	2	1	0	0	5
2	0	19	2	1	0	0	5
3	0	18	2	1	0	0	5
4	0	19	2	1	0	0	5
5	0	17	2	1	1	0	5
6	0	15	2	1	1	0	5
7	0	23	3	1	0	0	5
8	0	21	3	1	1	0	4
9	1	11	1	0	1	1	4
10	1	14	1	0	1	1	4
11	1	18	2	1	0	1	5
12	2	15	2	1	0	1	4
13	2	22	3	1	0	1	5
14	2	16	2	0	1	1	4
15	3	12	1	0	0	1	5
16	3	14	1	0	1	1	5
17	3	20	3	0	1	1	5
18	3	19	2	1	1	1	5
19	3	20	3	1	0	1	4
20	3	16	2	1	1	1	5
21	3	13	1	0	1	1	4
22	3	14	1	1	1	1	4
23	3	10	1	0	1	1	5
24	3	17	2	0	0	1	5
25	0	17	2	1	1	0	4
26	0	19	2	1	1	0	5
27	0	18	2	0	1	0	5
28	1	20	3	1	0	0	5
29	1	19	2	1	0	0	5
30	1	24	3	1	0	0	5
31	1	24	3	1	0	0	4
32	1	24	3	1	0	0	5
33	1	21	3	1	0	0	5
34	1	14	1	0	1	0	5
35	1	22	3	1	0	0	4
36	1	17	2	1	1	0	5
37	1	18	2	1	0	0	5
38	1	19	2	1	0	0	5
39	1	18	2	1	0	0	5
40	2	19	2	1	0	0	5
41	2	11	1	1	1	0	5
42	2	13	1	0	1	0	5
43	2	22	3	1	0	0	5
44	2	10	1	0	1	0	5
45	2	23	3	1	0	0	5
46	2	11	1	0	1	0	5
47	2	10	1	1	1	0	5
48	2	12	1	0	1	0	5
49	3	23	3	1	0	1	5
50	3	17	2	1	1	1	5
51	3	12	1	0	1	1	5
52	3	14	1	0	1	1	5
53	3	22	3	1	0	1	5
54	3	23	3	1	0	1	5
55	3	17	2	0	1	1	5
56	0	22	3	1	0	0	5
57	0	15	2	1	1	0	5
58	0	19	2	1	0	0	5
59	0	19	2	1	0	0	5
60	0	12	1	1	1	0	5
61	1	12	1	0	1	0	5
62	1	15	2	1	1	0	5
63	1	11	1	1	1	0	5
64	1	21	3	1	0	0	4
65	1	14	1	1	1	0	5
66	1	15	2	1	1	0	4
67	2	17	2	0	0	0	5
68	2	13	1	1	1	0	5
69	2	13	1	0	1	0	5
70	2	15	2	0	1	0	5
71	2	11	1	1	1	0	5
72	2	12	1	1	1	0	5
73	2	10	1	1	1	0	5
74	2	17	2	0	1	0	5
75	2	12	1	0	1	0	5
76	2	12	1	0	1	0	5
77	3	22	3	1	0	1	5
78	3	20	3	1	0	1	5
79	3	23	3	1	0	1	4
80	3	24	3	0	0	1	5
81	3	21	3	1	0	1	4
82	0	16	2	1	1	0	5
83	0	15	2	0	1	0	4
84	0	14	1	0	1	0	5
85	0	16	2	0	1	0	4
86	0	14	1	0	1	0	5
87	0	14	1	0	1	0	4
88	0	14	1	1	0	0	5
89	0	11	1	0	1	0	4
90	0	16	2	1	1	0	4
91	0	14	1	0	1	0	4
92	1	15	2	0	1	1	5
93	1	16	2	1	1	1	5
94	1	15	2	1	1	1	5
95	1	17	2	0	1	1	4
96	1	14	1	1	1	1	5
97	1	24	3	1	0	1	3
98	1	14	1	1	1	1	4
99	1	16	2	1	1	1	5
100	1	16	2	1	1	1	5
101	1	17	2	1	0	1	5
102	1	23	3	1	0	1	5
103	1	17	2	1	1	1	5
104	1	17	2	0	1	1	5
105	1	21	3	1	1	1	5
106	1	14	1	0	1	1	4
107	1	24	3	1	0	1	5
108	1	22	3	1	0	1	5
109	1	19	2	1	0	1	5
110	1	20	3	1	0	1	5
111	2	19	2	0	0	1	5
112	2	15	2	1	1	1	5
113	2	10	1	1	1	1	5
114	2	12	1	1	1	1	5
115	2	13	1	1	1	1	5
116	2	15	2	0	1	1	5
117	2	14	1	1	1	1	5
118	2	15	2	1	1	1	5
119	2	12	1	0	1	1	5
120	2	14	1	1	1	1	4
121	2	17	2	0	1	1	5
122	2	16	2	1	1	1	5
123	2	13	1	0	1	1	4
124	3	10	1	0	1	1	4
125	3	16	2	1	1	1	5
126	3	12	1	1	1	1	5
127	3	13	1	1	1	1	5
128	3	17	2	1	1	1	4
129	0	22	3	1	0	0	5
130	0	24	3	1	0	0	4
131	0	22	3	1	0	0	5
132	0	23	3	1	0	0	5
133	0	24	3	1	0	1	4
134	1	22	3	1	0	1	5
135	1	20	3	1	0	1	5
136	1	16	2	1	1	1	5
137	1	21	3	0	0	1	5
138	1	22	3	1	0	1	5
139	1	16	2	0	1	1	4
140	1	21	3	1	0	1	5
141	1	24	3	1	0	1	4
142	1	20	3	1	0	1	4
143	1	16	2	1	1	1	5
144	1	24	3	1	0	1	5
145	1	21	3	1	1	1	4
146	2	22	3	0	0	1	4
147	2	14	1	1	1	1	5
148	2	24	3	1	0	1	5
149	2	17	2	1	0	1	5
150	2	20	3	1	0	1	4
151	3	17	2	0	1	1	5
152	3	19	2	0	0	1	5
153	3	20	3	0	0	1	5
154	3	22	3	1	0	1	5
155	3	14	1	1	1	1	5
156	0	10	1	0	1	0	4
157	0	11	1	1	1	0	4
158	0	14	1	0	1	0	4
159	0	14	1	0	1	0	4
160	0	15	2	0	1	0	4
161	1	19	2	1	0	0	5
162	1	16	2	0	1	0	5
163	1	21	3	1	0	0	5
164	1	21	3	0	0	0	5
165	1	20	3	0	0	0	5
166	1	19	2	0	0	0	5
167	1	17	2	1	1	0	4
168	1	21	3	1	0	0	4
169	1	12	1	0	1	0	5
170	1	22	3	1	0	0	4
171	1	14	1	1	1	0	4
172	1	13	1	0	1	0	5
173	2	18	2	1	0	1	5
174	2	12	1	1	1	1	4
175	2	11	1	0	1	1	4
176	2	10	1	1	1	1	4
177	2	20	3	0	0	1	5
178	2	14	1	0	1	1	5
179	2	12	1	0	1	1	4
180	2	19	2	0	1	1	5
181	2	12	1	0	1	1	4
182	2	16	2	1	1	1	4
183	2	14	1	0	1	1	4
184	3	16	2	1	1	1	5
185	3	14	1	1	1	1	5
186	3	11	1	0	1	1	5
187	3	12	1	0	1	1	5
188	3	23	3	1	0	1	5
189	3	24	3	1	0	1	5
190	3	13	1	0	1	1	5
191	3	10	1	0	1	1	5
192	3	18	2	1	0	1	5
193	0	12	1	1	1	0	4
194	0	13	1	0	1	0	5
195	0	13	1	1	1	0	5
196	0	15	2	0	1	0	5
197	0	20	3	1	0	0	4
198	1	12	1	0	1	1	4
199	1	20	3	1	1	1	5
200	1	23	3	1	0	1	5
201	1	16	2	0	1	1	4
202	1	20	3	1	1	1	5
203	1	18	2	1	1	1	5
204	1	23	3	0	1	1	5
205	1	23	3	1	0	1	5
206	1	19	2	0	0	1	4
207	1	22	3	1	1	1	4
208	2	23	3	1	1	1	5
209	2	23	3	1	0	1	5
210	2	19	2	0	0	1	5
211	2	23	3	0	0	1	5
212	2	20	3	1	1	1	5
213	2	20	3	0	0	1	5
214	2	19	2	1	1	1	5
215	2	22	3	0	0	1	5
216	2	19	2	0	0	1	5
217	2	20	3	0	1	1	5
218	2	20	3	1	0	1	5
219	3	13	1	1	1	1	5
220	3	13	1	0	1	1	5
221	3	16	2	0	1	1	5
222	3	18	2	0	0	1	5
223	3	12	1	1	1	1	5
224	3	17	2	1	1	1	5
225	3	15	2	0	1	1	5
226	3	12	1	1	1	1	5
227	3	12	1	0	1	1	5
228	3	20	3	1	1	1	5
229	0	19	2	1	0	0	4
230	0	16	2	0	1	0	4
231	0	20	3	0	0	0	4
232	0	13	1	1	1	0	5
233	0	20	3	0	1	0	5
234	1	18	2	1	1	1	5
235	1	17	2	0	1	1	5
236	1	13	1	0	1	1	5
237	1	20	3	1	0	1	5
238	1	19	2	1	1	1	5
239	1	10	1	1	1	1	5
240	2	19	2	0	1	1	5
241	2	13	1	1	1	1	5
242	2	17	2	0	0	1	5
243	2	19	2	0	1	1	5
244	2	14	1	1	1	1	5
245	3	12	1	0	1	1	5
246	3	15	2	0	1	1	4
247	3	18	2	1	0	1	4
248	3	23	3	1	0	1	4
249	3	22	3	1	0	1	4
250	0	22	3	1	0	0	5
251	0	20	3	1	0	0	4
252	0	21	3	1	1	0	4
253	0	23	3	1	0	0	4
254	0	24	3	1	0	0	5
255	1	24	3	1	0	0	5
256	1	24	3	0	0	0	5
257	1	21	3	0	0	0	5
258	1	21	3	1	0	0	5
259	1	19	2	1	0	0	5
260	1	22	3	1	1	0	4
261	1	22	3	0	0	0	3
262	1	23	3	1	0	0	4
263	1	22	3	1	0	0	5
264	1	23	3	1	0	0	5
265	1	24	3	1	0	0	5
266	2	23	3	0	0	1	3
267	2	18	2	1	0	1	5
268	2	24	3	1	0	1	5
269	2	21	3	0	0	1	5
270	3	15	2	0	1	1	4
271	3	16	2	1	1	1	5
272	3	23	3	1	0	1	4
273	3	20	3	0	1	1	4
274	0	15	2	0	1	0	4
275	0	14	1	1	1	0	4
276	0	18	2	0	0	0	4
277	0	15	2	1	1	0	5
278	0	16	2	1	1	0	5
279	1	20	3	0	0	0	5
280	1	15	2	0	1	0	5
281	1	11	1	1	1	0	3
282	1	13	1	1	1	0	5
283	1	13	1	1	1	0	5
284	1	14	1	0	1	0	4
285	1	13	1	1	1	0	5
286	1	12	1	1	1	0	5
287	1	13	1	0	1	0	4
288	1	18	2	1	0	0	5
289	2	14	1	1	1	0	3
290	2	18	2	1	0	0	5
291	2	14	1	1	1	0	4
292	2	15	2	1	1	0	5
293	2	19	2	1	0	0	5
294	2	19	2	0	1	0	5
295	2	17	2	0	1	0	5
296	2	18	2	0	0	0	5
297	2	23	3	1	0	0	4
298	2	23	3	1	0	0	4
299	2	17	2	1	0	0	5
300	2	14	1	1	1	0	5
301	2	16	2	0	1	0	5
302	2	21	3	0	0	0	5
303	3	10	1	0	1	1	4
304	3	11	1	0	1	1	5
305	3	14	1	0	1	1	3
306	3	14	1	0	0	1	5
307	3	14	1	1	0	1	5
308	3	14	1	0	1	1	4
309	0	17	2	1	1	0	5
310	0	18	2	1	1	0	5
311	0	17	2	0	1	0	2
312	0	16	2	0	1	0	5
313	0	24	3	1	0	0	4
314	0	16	2	0	1	0	4
315	1	21	3	1	0	0	3
316	1	22	3	1	0	0	4
317	1	24	3	1	0	0	4
318	1	18	2	1	0	0	4
319	1	19	2	1	1	0	4
320	1	12	1	1	1	0	5
321	1	18	2	1	1	0	5
322	1	18	2	1	0	0	4
323	1	16	2	0	1	0	4
324	1	17	2	0	1	0	5
325	1	11	1	0	1	0	5
326	1	19	2	1	1	0	5
327	1	23	3	0	0	0	5
328	1	16	2	1	1	0	5
329	2	15	2	1	1	1	5
330	2	16	2	0	1	1	4
331	2	14	1	1	1	1	5
332	2	20	3	1	1	1	4
333	2	17	2	0	1	1	4
334	2	16	2	1	1	1	5
335	2	18	2	0	1	1	5
336	2	16	2	1	1	1	5
337	2	15	2	0	1	1	5
338	2	17	2	1	1	1	5
339	3	14	1	1	1	1	5
340	3	18	2	0	1	1	5
341	3	17	2	1	1	1	5
342	3	13	1	0	1	1	4
343	3	15	2	0	1	1	5
344	3	20	3	0	0	1	4
345	3	20	3	1	0	1	5
346	3	17	2	1	1	1	3
347	0	15	2	0	1	0	4
348	0	15	2	0	1	0	4
349	0	14	1	0	1	0	3
350	0	14	1	1	1	0	5
351	0	13	1	0	1	0	4
352	0	16	2	1	0	0	4
353	0	16	2	0	1	0	4
354	0	17	2	0	1	0	4
355	0	15	2	0	1	0	3
356	0	18	2	1	0	0	4
357	0	14	1	1	1	0	5
358	1	15	2	1	1	0	4
359	1	20	3	0	0	0	5
360	1	14	1	1	1	0	5
361	1	15	2	0	1	0	4
362	1	17	2	0	1	0	5
363	1	18	2	1	1	0	5
364	1	17	2	0	1	0	5
365	1	15	2	0	1	0	5
366	1	15	2	1	1	0	5
367	1	15	2	1	1	0	5
368	1	16	2	0	1	0	4
369	1	16	2	0	1	0	5
370	1	17	2	0	1	0	5
371	1	16	2	1	1	0	4
372	1	16	2	0	1	0	5
373	1	14	1	0	1	0	5
374	1	16	2	1	1	0	5
375	1	18	2	1	1	0	5
376	2	15	2	0	1	1	5
377	2	14	1	0	1	1	3
378	2	10	1	1	1	1	5
379	2	16	2	1	1	1	5
380	2	21	3	0	0	1	5
381	2	16	2	0	1	1	5
382	2	13	1	0	1	1	5
383	2	11	1	1	1	1	5
384	2	14	1	1	1	1	4
385	2	19	2	1	0	1	5
386	2	17	2	1	1	1	4
387	3	14	1	1	1	1	5
388	3	15	2	0	1	1	5
389	3	14	1	0	1	1	5
390	3	16	2	1	1	1	5
391	3	15	2	0	1	1	5
392	3	14	1	0	1	1	5
393	3	14	1	1	1	1	5
394	3	11	1	0	1	1	4
395	0	15	2	1	1	0	4
396	0	12	1	1	0	0	4
397	0	11	1	0	1	0	4
398	0	13	1	1	1	0	4
399	0	15	2	0	1	0	5
400	0	16	2	1	1	0	4
401	1	16	2	0	1	1	5
402	1	19	2	0	0	1	5
403	1	19	2	1	0	1	5
404	1	17	2	1	0	1	5
405	1	18	2	0	1	1	4
406	1	15	2	1	1	1	5
407	1	11	1	0	1	1	5
408	1	20	3	0	1	1	5
409	1	13	1	1	1	1	4
410	1	17	2	1	1	1	5
411	1	23	3	1	0	1	5
412	1	13	1	0	1	1	3
413	1	18	2	1	0	1	5
414	1	10	1	0	1	1	5
415	1	16	2	1	1	1	5
416	1	20	3	1	1	1	5
417	2	10	1	0	1	1	5
418	2	14	1	0	1	1	5
419	2	11	1	1	1	1	5
420	2	13	1	1	1	1	5
421	2	22	3	1	0	1	5
422	2	10	1	0	1	1	4
423	2	23	3	1	0	1	5
424	2	24	3	1	0	1	5
425	3	17	2	1	1	1	5
426	3	19	2	1	0	1	5
427	3	16	2	0	1	1	5
428	3	16	2	0	1	1	4
429	3	18	2	1	0	1	4
430	3	20	3	1	0	1	5
431	3	16	2	1	1	1	5
432	3	18	2	1	0	1	5
433	3	17	2	0	1	1	5
434	3	17	2	0	1	1	5
435	0	23	3	1	1	1	4
436	0	21	3	1	0	1	4
437	0	19	2	1	0	1	5
438	0	22	3	1	0	1	4
439	0	21	3	1	0	1	4
440	0	23	3	1	0	1	4
441	0	24	3	0	1	1	4
442	0	19	2	0	0	1	5
443	1	15	2	1	1	1	4
444	1	17	2	1	1	1	5
445	1	13	1	1	1	1	4
446	1	18	2	0	0	1	5
447	1	14	1	1	1	1	4
448	1	21	3	1	0	1	4
449	1	14	1	1	1	1	5
450	1	22	3	1	0	1	4
451	2	10	1	0	1	1	4
452	2	10	1	0	1	1	4
453	2	12	1	0	1	1	4
454	2	12	1	1	1	1	5
455	3	15	2	0	1	1	4
456	3	12	1	1	1	1	5
457	3	23	3	0	0	1	5
458	3	17	2	0	1	1	5
459	0	19	2	0	0	0	4
460	0	12	1	1	1	0	5
461	0	20	3	1	1	0	5
462	0	14	1	1	1	0	4
463	0	17	2	0	1	0	5
464	0	18	2	0	1	0	5
465	0	13	1	0	1	0	4
466	0	12	1	1	1	0	4
467	0	20	3	1	0	0	5
468	0	18	2	0	0	0	5
469	0	12	1	1	1	0	5
470	0	11	1	1	1	0	4
471	0	13	1	1	1	0	5
472	0	17	2	1	1	0	4
473	0	10	1	0	1	0	4
474	0	11	1	1	1	0	4
475	0	18	2	0	1	0	4
476	0	11	1	1	1	0	4
477	0	12	1	1	1	0	3
478	0	15	2	1	1	0	4
479	1	20	3	1	0	1	5
480	1	19	2	1	0	1	5
481	1	20	3	1	0	1	5
482	1	23	3	1	0	1	5
483	1	23	3	1	1	1	4
484	1	22	3	1	0	1	3
485	1	19	2	0	0	1	4
486	1	21	3	0	0	1	5
487	1	19	2	0	1	1	5
488	1	21	3	1	0	1	4
489	1	23	3	0	0	1	4
490	2	14	1	1	1	1	5
491	2	19	2	0	0	1	4
492	2	16	2	0	1	1	5
493	2	15	2	1	1	1	5
494	2	14	1	1	1	1	5
495	2	16	2	0	1	1	5
496	2	15	2	0	1	1	4
497	2	16	2	1	1	1	5
498	2	16	2	0	1	1	4
499	2	17	2	0	1	1	5
500	2	12	1	1	1	1	5
501	2	18	2	0	1	1	5
502	2	10	1	0	1	1	4
503	2	15	2	0	1	1	4
504	2	14	1	1	1	1	5
505	3	17	2	0	1	1	5
506	3	18	2	1	0	1	5
507	3	20	3	1	0	1	4
508	3	24	3	1	0	1	5
509	3	24	3	0	0	1	5
510	3	19	2	1	0	1	5
511	3	24	3	1	0	1	5
512	0	17	2	0	1	0	5
513	0	16	2	0	1	0	4
514	0	13	1	0	1	0	4
515	0	16	2	0	1	0	5
516	0	20	3	1	1	0	4
517	0	15	2	1	1	0	4
518	0	22	3	0	0	0	5
519	1	22	3	1	0	0	5
520	1	19	2	0	0	0	5
521	1	16	2	0	1	0	5
522	1	21	3	0	1	0	4
523	1	21	3	0	0	0	5
524	1	23	3	1	0	0	5
525	1	16	2	1	1	0	5
526	1	14	1	0	1	0	5
527	1	17	2	1	1	0	5
528	1	24	3	1	0	0	5
529	2	16	2	1	1	0	4
530	2	20	3	1	0	0	4
531	2	10	1	0	1	0	4
532	2	12	1	1	1	0	5
533	2	21	3	0	0	0	3
534	2	20	3	1	0	0	3
535	2	22	3	0	0	0	5
536	2	15	2	0	0	0	4
537	2	19	2	1	0	0	2
538	3	21	3	1	1	1	5
539	3	20	3	1	0	1	5
540	3	23	3	0	0	1	5
541	3	18	2	0	0	1	5
542	3	22	3	0	0	1	5
543	3	18	2	1	1	1	5
544	0	18	2	0	1	0	5
545	0	14	1	0	1	0	5
546	0	17	2	0	1	0	5
547	0	16	2	0	0	0	5
548	0	14	1	0	1	0	5
549	0	16	2	1	1	0	5
550	0	15	2	1	0	0	5
551	0	15	2	0	0	0	5
552	0	16	2	0	1	0	5
553	0	16	2	0	0	0	5
554	0	13	1	1	1	0	5
555	0	14	1	0	1	0	5
556	0	12	1	0	1	0	5
557	0	15	2	1	0	0	5
558	0	15	2	1	1	0	5
559	1	14	1	1	1	0	5
560	1	11	1	1	1	0	5
561	1	10	1	1	1	0	5
562	1	17	2	0	1	0	5
563	1	13	1	1	1	0	5
564	1	10	1	1	1	0	5
565	1	18	2	1	1	0	5
566	1	12	1	0	1	0	5
567	1	23	3	1	0	0	4
568	1	15	2	1	1	0	5
569	1	15	2	0	1	0	5
570	1	13	1	0	1	0	5
571	1	19	2	1	0	0	4
572	1	14	1	1	1	0	5
573	1	17	2	0	1	0	5
574	1	14	1	1	1	0	5
575	1	14	1	1	1	0	5
576	1	18	2	1	1	0	4
577	1	12	1	1	1	0	4
578	1	15	2	0	1	0	4
579	2	16	2	0	1	1	5
580	2	12	1	0	1	1	5
581	2	17	2	0	1	1	5
582	2	15	2	0	1	1	4
583	2	19	2	1	0	1	5
584	2	19	2	1	0	1	5
585	2	15	2	0	1	1	4
586	2	12	1	1	1	1	5
587	2	14	1	1	1	1	4
588	2	15	2	0	1	1	4
589	3	10	1	0	1	1	5
590	3	11	1	0	1	1	5
591	3	14	1	1	1	1	4
592	3	17	2	1	0	1	5
593	3	24	3	0	1	1	5
594	3	18	2	0	1	1	5
595	3	10	1	1	1	1	5
596	3	14	1	1	1	1	5
597	3	16	2	0	1	1	5
598	3	17	2	0	1	1	5
599	0	14	1	0	1	0	5
600	0	16	2	1	1	0	5
601	0	17	2	1	1	0	5
602	0	17	2	1	1	0	5
603	0	10	1	1	1	0	5
604	0	15	2	1	1	0	5
605	0	12	1	1	1	0	5
606	0	18	2	1	1	0	5
607	0	11	1	1	1	0	5
608	0	14	1	0	1	0	5
609	0	15	2	0	1	0	5
610	0	12	1	0	1	0	5
611	0	14	1	0	1	0	5
612	0	14	1	0	1	0	4
613	1	19	2	1	1	1	4
614	1	17	2	0	1	1	5
615	1	14	1	0	1	1	5
616	1	14	1	0	1	1	4
617	1	15	2	0	1	1	5
618	1	17	2	0	1	1	5
619	1	16	2	0	1	1	4
620	1	11	1	1	1	1	4
621	1	13	1	1	1	1	5
622	1	13	1	0	1	1	4
623	1	12	1	1	1	1	4
624	1	23	3	1	0	1	4
625	1	24	3	1	0	1	5
626	1	11	1	0	1	1	4
627	1	12	1	1	1	1	5
628	1	20	3	1	0	1	5
629	1	13	1	0	1	1	4
630	2	13	1	1	1	1	5
631	2	13	1	0	1	1	4
632	2	14	1	1	1	1	5
633	2	16	2	0	1	1	5
634	2	22	3	1	0	1	5
635	2	14	1	0	1	1	5
636	2	20	3	0	0	1	4
637	2	11	1	1	1	1	5
638	2	20	3	0	1	1	5
639	2	10	1	1	1	1	5
640	2	15	2	0	1	1	5
641	2	20	3	0	1	1	5
642	3	13	1	0	1	1	5
643	3	18	2	0	1	1	5
644	3	15	2	1	1	1	4
645	3	14	1	0	1	1	5
646	0	10	1	1	1	0	4
647	0	10	1	1	1	0	3
648	0	14	1	1	1	0	5
649	0	12	1	0	1	0	1
650	0	13	1	0	1	0	4
651	0	12	1	0	1	0	4
652	1	17	2	0	1	1	4
653	1	20	3	0	1	1	5
654	1	18	2	1	1	1	5
655	1	19	2	0	1	1	5
656	1	12	1	1	1	1	5
657	1	18	2	0	1	1	5
658	1	17	2	1	1	1	5
659	1	18	2	0	1	1	4
660	1	14	1	0	1	1	4
661	1	12	1	1	1	1	4
662	1	13	1	0	1	1	5
663	1	12	1	1	1	1	5
664	1	18	2	1	1	1	5
665	1	19	2	0	0	1	5
666	1	10	1	1	1	1	4
667	1	19	2	1	1	1	5
668	1	15	2	1	1	1	3
669	2	10	1	1	1	1	3
670	2	21	3	1	1	1	5
671	2	19	2	0	0	1	5
672	2	12	1	0	1	1	5
673	2	13	1	1	1	1	4
674	2	17	2	0	1	1	4
675	2	21	3	0	1	1	5
676	3	16	2	1	1	1	5
677	3	10	1	1	1	1	5
678	3	19	2	1	0	1	4
679	3	12	1	1	1	1	5
680	3	17	2	1	1	1	5
681	3	18	2	1	1	1	5
682	3	13	1	0	1	1	5
683	0	20	3	0	1	0	5
684	0	15	2	0	1	0	4
685	0	15	2	1	1	0	4
686	0	14	1	1	1	0	5
687	0	14	1	0	1	0	5
688	0	10	1	0	1	0	4
689	0	19	2	0	0	0	5
690	0	14	1	0	1	0	5
691	0	10	1	1	1	0	4
692	1	14	1	1	1	0	5
693	1	15	2	1	1	0	5
694	1	16	2	0	1	0	5
695	1	14	1	1	1	0	4
696	1	15	2	1	1	0	4
697	1	15	2	0	1	0	5
698	1	15	2	1	1	0	5
699	1	17	2	1	1	0	4
700	1	17	2	0	1	0	5
701	1	14	1	1	1	0	5
702	1	19	2	0	1	0	5
703	1	15	2	1	1	0	5
704	1	14	1	1	1	0	5
705	1	15	2	0	1	0	4
706	1	16	2	1	1	0	4
707	1	13	1	0	1	0	4
708	1	15	2	1	1	0	4
709	1	16	2	1	1	0	5
710	2	15	2	0	1	0	5
711	2	15	2	1	1	0	5
712	2	19	2	1	1	0	5
713	2	16	2	0	1	0	5
714	2	12	1	0	1	0	4
715	2	11	1	1	1	0	4
716	2	17	2	1	1	0	5
717	2	15	2	1	1	0	4
718	2	12	1	1	1	0	5
719	2	15	2	0	1	0	5
720	3	12	1	1	1	1	5
721	3	15	2	1	1	1	5
722	3	17	2	1	1	1	5
723	3	13	1	1	1	1	4
724	3	19	2	1	0	1	5
725	3	17	2	0	1	1	4
726	3	18	2	0	1	1	5
727	3	16	2	1	1	1	4
728	3	12	1	0	1	1	4
729	3	20	3	1	0	1	4
730	3	20	3	0	1	1	5
731	3	15	2	0	1	1	5
732	3	14	1	1	1	1	4
733	3	18	2	1	1	1	5
734	3	15	2	0	1	1	5
735	0	17	2	1	1	0	4
736	0	15	2	0	1	0	4
737	0	12	1	1	1	0	5
738	0	11	1	1	1	0	4
739	0	19	2	1	0	0	5
740	0	16	2	1	1	0	4
741	0	16	2	1	1	0	4
742	0	12	1	0	1	0	5
743	0	15	2	0	1	0	4
744	0	20	3	1	0	0	4
745	1	16	2	1	1	0	4
746	1	21	3	1	1	0	5
747	1	13	1	1	1	0	5
748	1	16	2	1	1	0	4
749	1	21	3	1	1	0	5
750	1	16	2	1	1	0	4
751	1	17	2	0	1	0	4
752	1	18	2	0	1	0	5
753	1	14	1	1	1	0	5
754	1	14	1	1	1	0	5
755	1	14	1	1	1	0	5
756	1	20	3	1	1	0	4
757	1	16	2	0	1	0	5
758	1	15	2	1	1	0	4
759	1	17	2	1	1	0	5
760	1	15	2	1	0	0	4
761	1	15	2	1	1	0	5
762	1	19	2	0	1	0	5
763	1	15	2	0	1	0	4
764	1	23	3	0	1	0	3
765	2	14	1	1	1	0	5
766	2	18	2	0	1	0	5
767	2	13	1	0	1	0	5
768	2	22	3	1	1	0	5
769	2	15	2	0	1	0	5
770	2	11	1	1	1	0	4
771	2	24	3	0	0	0	5
772	2	13	1	0	1	0	5
773	2	10	1	1	1	0	5
774	2	12	1	0	1	0	5
775	2	17	2	1	0	0	5
776	2	10	1	1	0	0	5
777	2	14	1	0	1	0	4
778	2	16	2	1	1	0	5
779	3	14	1	0	1	1	4
780	3	17	2	0	1	1	5
781	3	14	1	1	1	1	4
782	3	21	3	1	0	1	5
783	3	17	2	0	1	1	5
784	3	18	2	1	1	1	4
785	3	16	2	0	1	1	5
786	3	15	2	1	1	1	5
787	3	23	3	1	0	1	5
788	3	16	2	1	1	1	5
789	3	22	3	0	0	1	5
790	0	19	2	1	0	0	4
791	0	19	2	1	0	0	4
792	0	17	2	0	1	0	5
793	0	20	3	1	0	0	4
794	0	16	2	0	1	0	4
795	0	16	2	1	1	0	4
796	0	19	2	1	0	0	4
797	0	14	1	0	1	0	4
798	0	14	1	1	1	0	4
799	0	15	2	1	1	0	4
800	0	17	2	1	1	0	4
801	0	15	2	0	1	0	5
802	0	14	1	1	0	0	4
803	0	14	1	1	1	0	4
804	1	17	2	0	1	0	5
805	1	14	1	0	1	0	4
806	1	16	2	0	1	0	5
807	1	12	1	1	1	0	4
808	1	16	2	1	1	0	5
809	1	18	2	1	1	0	4
810	1	17	2	1	1	0	4
811	1	18	2	1	1	0	5
812	1	17	2	1	1	0	5
813	1	16	2	0	1	0	5
814	1	17	2	1	1	0	4
815	1	15	2	1	1	0	5
816	2	17	2	0	1	1	4
817	2	16	2	0	1	1	5
818	2	15	2	1	1	1	4
819	2	19	2	1	0	1	5
820	2	10	1	1	1	1	4
821	2	13	1	0	1	1	5
822	2	12	1	1	1	1	4
823	2	16	2	0	1	1	5
824	3	22	3	1	0	1	5
825	3	14	1	0	1	1	4
826	3	12	1	0	1	1	5
827	3	15	2	1	1	1	5
828	3	15	2	1	1	1	3
829	3	11	1	1	1	1	5
830	0	14	1	1	1	0	4
831	0	12	1	1	1	0	5
832	0	16	2	0	1	0	4
833	0	13	1	0	1	0	4
834	0	15	2	1	1	0	4
835	1	15	2	1	1	1	4
836	1	18	2	0	1	1	4
837	1	17	2	1	1	1	5
838	1	13	1	0	1	1	4
839	1	16	2	1	1	1	4
840	1	18	2	1	1	1	5
841	1	18	2	1	1	1	5
842	1	13	1	0	1	1	5
843	1	14	1	1	1	1	5
844	1	14	1	0	1	1	4
845	1	16	2	1	1	1	5
846	1	17	2	1	1	1	4
847	1	19	2	0	0	1	5
848	1	14	1	1	1	1	4
849	1	17	2	0	1	1	5
850	1	16	2	1	1	1	5
851	1	14	1	0	1	1	4
852	1	14	1	0	1	1	4
853	2	18	2	1	0	1	4
854	2	14	1	1	1	1	4
855	2	11	1	0	1	1	5
856	2	18	2	1	1	1	4
857	2	13	1	0	1	1	5
858	2	12	1	0	1	1	5
859	2	19	2	1	1	1	5
860	2	14	1	0	1	1	4
861	2	22	3	0	0	1	5
862	2	10	1	1	1	1	4
863	2	21	3	1	1	1	5
864	2	16	2	1	1	1	3
865	2	15	2	1	1	1	5
866	3	15	2	0	1	1	4
867	3	14	1	0	1	1	3
868	3	18	2	1	1	1	5
869	3	17	2	0	1	1	5
870	3	16	2	0	1	1	5
871	3	13	1	1	1	1	5
872	3	12	1	1	1	1	5
873	3	15	2	0	1	1	5
874	3	14	1	1	1	1	5
875	3	19	2	1	0	1	5
876	3	14	1	1	1	1	5
877	3	13	1	1	1	1	3
878	3	21	3	1	0	1	5
879	3	14	1	1	1	1	3
880	0	14	1	1	1	0	4
881	0	14	1	1	1	0	5
882	0	14	1	1	1	0	4
883	0	14	1	1	1	0	4
884	0	15	2	1	1	0	4
885	1	15	2	1	1	1	5
886	1	20	3	1	0	1	5
887	1	17	2	1	1	1	5
888	1	22	3	0	1	1	5
889	1	17	2	1	1	1	5
890	1	14	1	0	1	1	5
891	1	15	2	1	1	1	4
892	1	16	2	0	1	1	5
893	1	14	1	1	1	1	4
894	1	21	3	1	0	1	5
895	1	18	2	1	0	1	5
896	1	20	3	1	0	1	4
897	2	14	1	1	1	1	5
898	2	15	2	1	1	1	5
899	2	16	2	1	1	1	5
900	2	16	2	1	1	1	5
901	2	12	1	0	1	1	5
902	2	13	1	1	1	1	5
903	2	11	1	1	1	1	5
904	2	15	2	0	1	1	4
905	2	15	2	0	1	1	4
906	2	19	2	0	1	1	5
907	2	17	2	0	0	1	4
908	2	21	3	1	0	1	5
909	2	20	3	1	0	1	5
910	3	14	1	1	1	1	5
911	3	17	2	1	1	1	5
912	3	14	1	0	0	1	5
913	3	14	1	1	1	1	5
914	3	14	1	1	1	1	5
915	3	15	2	1	1	1	5
916	3	16	2	1	1	1	5
917	3	13	1	1	1	1	5
918	3	12	1	0	1	1	5
919	3	15	2	1	1	1	5
920	3	16	2	0	1	1	5
921	3	18	2	0	0	1	5
922	3	11	1	0	1	1	5
923	3	14	1	1	1	1	5
924	3	16	2	1	1	1	5
925	3	16	2	0	1	1	5
